# Supplementary material for: How Do Shipworms Eat Wood? Screening Shipworm Gill Symbiont Genomes for Lignin-Modifying Enzymes
Source: Front Microbiol. 2021 Jul 12;12:665001. doi: 10.3389/fmicb.2021.665001 (PMC8312274; doi:10.3389/fmicb.2021.665001)
Supplement: Supplementary file 1 [file Data_Sheet_1.xlsx]

## Sheet: JGI IMG Functional Terms
Functional Terms from JGI IMG/MER used in Function Profile Analysis/Search
Dye-Decolorizing Peroxidase IDs
pfam04261 - Dyp-type peroxidase family
KO:K15733 - dye decolorizing peroxidase [EC:1.11.1.19](E1.11.1.19)
TIGR01413 - Dyp-type peroxidase family
Laccase IDs
pfam02578 - Cu-oixdase_4 Multi-copper polyphenol oxidoreductase laccase
TIGR03389 - laccase, plant
KO:K05810 - laccase domain-containing protein (yfiH)
KO:K05909 - laccase [EC:1.10.3.2](E1.10.3.2)
COG1496 - Copper oxidase (laccase domain)
Catalase-Peroxidase IDs
TIGR00198 - catalase/peroxidase HPI
KO:K03782 - catalase-peroxidase [EC:1.11.1.21](katG)
COG0376 - Catalase (peroxidase I)
Dioxygenase IDs (likely)
pfam07746 - Aromatic-rin-opening dioxygenase LigAB, LigA subunit
pfam02900 - Catalytic LgB subunit of aromatic ring-opening dioxygenase
TIGR02422 - protocatechuate 3,4-dioxygenase, beta subunit
TIGR02423 - protocatechuate 3,4-dioxygenase, alpha subunit
TIGR02792 - protocatechuate 4,5-dioxygenase, alpha subunit
COG3384 - Aromatic ring-opening dioxygenase, catalytic subunit, LigB family
COG3485 - Protocatechuate 3,4-dioxygenase beta subunit
COG3805 - Aromatic ring-cleaving dioxygenase
COG3885 - Aromatic ring-opening dioxygenase, LigB subunit
KO:K00448 - protocatechuate 3,4-dioxygenase, alpha subunit [EC:1.13.11.3] (pcaG)
KO:K00449 - protocatechuate 3,4-dioxygenase, beta subunit [EC:1.13.11.3] (pcaH)
KO:K04100 - protocatechuate 4,5-dioxygenase, alpha chain [EC:1.13.11.8] (ligA)
KO:K04101 - ligB protocatechuate 4,5-dioxygenase, beta chain [EC:1.13.11.8]
KO:K11945 - extradiol dioxygenase [EC:1.13.11.-] (phdF)
Manganese-dependent superoxide dismutase IDs (likely)
pfam00081 - Iron/manganese superoxide dismutases, alpha-hairpin domain
pfam02777 - Iron/manganese superoxide dismutases, C-terminal domain
KO:K04564 - superoxide dismutase, Fe-Mn family [EC:1.15.1.1] (SOD2)

## Sheet: Table S1, S2 ID Blast Summary
Table S1. Number of genes possessing protein functional terms/IDs per symbiont genome corresponding to putative lignin degradative activity.
Total Number of Genes	Protein Coding Genes	% Protein Coding Genes	% of Protein Coding Genes with Functional ID Matches
			DyP Peroxidase	Laccase	Catalase-Peroxidase	Mn-Dependent Superoxide Dismutase	Dioxygenase
Teredinibacter turnerae T7901
4308	4254	98.7465	0 (0)1	0.0235 (1)	0.0470 (2)	0.0235 (1)	0.0470 (2)
Teredinibacter waterburyi Bs02
3320	3277	98.7048	0(0)	0.0305 (1)	0.0305 (1)	0.0305 (1)	0 (0)
Teredinibacter haidensis Bs08
4082	4033	98.7996	0 (0)	0.0248 (1)	0.0248 (1)	0.0248 (1)	0 (0)
Teredinibacter purpureus Bs12
4625	4560	98.5946	0 (0)	0.0219 (1)	0.0219 (1)	0.0219 (1)	0 (0)
Teredinibacter franksiae Bsc2
4699	4637	98.6806	0 (0)	0.0216 (1)	0.0431 (2)	0.0216 (1)	0 (0)
1 The number in the parentheses represents the total number of protein coding genes which contained a ligninase-associated protein functional ID.
Table S2. Number of blastp hits against NCBI reference sequences for putative lignin degrading proteins per symbiont genome.
Total Number of Genes	Protein Coding Genes	% Protein Coding Genes	% of Protein Coding Genes with Blastp Hits
			DyP Peroxidase	Laccase	Catalase-Peroxidase	Mn-Dependent Superoxide Dismutase	Beta-Etherase	Dioxygenase	Lignin Peroxidase	% Total Protein Coding Genes
Teredinibacter turnerae T7901
4308	4254	98.7465	0 (0)1	0.0235 (1)	0.0470 (2)	0.0235 (1)	0.0235 (1)	0.0470 (2)	0.0940 (4)	0.2585
Teredinibacter waterburyi Bs02
3320	3277	98.7048	0(0)	0.0610 (2)	0.0305 (1)	0.0305 (1)	0 (0)	0 (0)	0.0610 (2)	0.183
Teredinibacter haidensis Bs08
4082	4033	98.7996	0 (0)	0.0248 (1)	0.0248 (1)	0.0248 (1)	0.0496 (2)	0 (0)	0.0496 (2)	0.1736
Teredinibacter purpureus Bs12
4625	4560	98.5946	0 (0)	0.0219 (1)	0.0219 (1)	0.0219 (1)	0.0877 (4)	0 (0)	0.0219 (1)	0.1753
Teredinibacter franksiae Bsc2
4699	4637	98.6806	0 (0)	0.0216 (1)	0.0431 (2)	0.0216 (1)	0.0216 (1)	0 (0)	0.0216 (1)	0.1295
1 The number in the parentheses represents the total number of protein coding blastp hits.										Avg = 0.18398

## Sheet: Table S3 Laccase Blastp
Table S3. Results of blasting (blastp) the five shipworm symbiont genomes against five reference catalase-peroxidase protein sequences using JGI IMG.
Gene Id	Gene Name	Genome Id	Genome Name	Query1 Start Coord	Query End Coord	Query Coverage	Subject2 Start Coord	Subject End Coord	Subject Coverage	Bit Score	E-value	Percent Identities	Subject Length
WP_045826889.1_peptidoglycan_editing_factor_PgeF_[Teredinibacter_turnerae]
644916161	hypothetical protein	644736410	Teredinibacter turnerae T7901	1	249	249	2	250	249	456	3e-166	89	250
2770887603	hypothetical protein	2767802764	Teredinibacter haidensis Bs08	4	248	245	8	259	252	254	3e-86	54	259
2534573301	uncharacterized protein, YfiH family	2531839719	Teredinibacter franksiae Bsc2	4	246	243	11	269	259	245	2e-82	51	271
2503998928	hypothetical protein	2503982003	Teredinibacter waterburyi Bs02	1	247	247	9	259	251	241	3e-81	51	261
2545660462	conserved hypothetical protein	2545555829	Teredinibacter purpureus Bs12	5	249	245	6	257	252	249	2e-84	50	257
PUA27947.1_multi-copper_polyphenol_oxidoreductase_[Cellvibrio_sp._79]
2770887603	hypothetical protein	2767802764	Teredinibacter haidensis Bs08	15	256	242	12	258	247	236	4e-79	50	259
2503998928	hypothetical protein	2503982003	Teredinibacter waterburyi Bs02	16	256	241	17	259	243	235	9e-79	50	261
644916161	hypothetical protein	644736410	Teredinibacter turnerae T7901	15	256	242	9	248	240	215	7e-71	46	250
2545660462	conserved hypothetical protein	2545555829	Teredinibacter purpureus Bs12	12	255	244	6	254	249	225	1e-74	45	257
2534573301	uncharacterized protein, YfiH family	2531839719	Teredinibacter franksiae Bsc2	16	255	240	16	269	254	216	5e-71	44	271
WP_011466803.1_multicopper_oxidase_domain-containing_protein_[Saccharophagus_degradans]
2503998386	Ig-like domain-containing protein	2503982003	Teredinibacter waterburyi Bs02	59	219	161	4	138	135	57	2e-09	28	1102
OES40331.1_multi-copper_polyphenol_oxidoreductase_laccase_family_protein_[Alteromonas_macleodii]
2503998928	hypothetical protein	2503982003	Teredinibacter waterburyi Bs02	17	250	234	13	259	247	156	5e-48	39	261
2770887603	hypothetical protein	2767802764	Teredinibacter haidensis Bs08	16	250	235	8	258	251	171	9e-54	38	259
644916161	hypothetical protein	644736410	Teredinibacter turnerae T7901	16	248	233	5	246	242	159	6e-49	38	250
2534573301	uncharacterized protein, YfiH family	2531839719	Teredinibacter franksiae Bsc2	16	241	226	11	266	256	165	4e-51	37	271
2545660462	conserved hypothetical protein	2545555829	Teredinibacter purpureus Bs12	17	248	232	6	253	248	146	7e-44	34	257
WP_018982942.1_peptidoglycan_editing_factor_PgeF_[Salinimonas_chungwhensis]
644916161	hypothetical protein	644736410	Teredinibacter turnerae T7901	10	242	233	5	246	242	142	2e-42	37	250
2503998928	hypothetical protein	2503982003	Teredinibacter waterburyi Bs02	11	244	234	13	259	247	151	4e-46	35	261
2545660462	conserved hypothetical protein	2545555829	Teredinibacter purpureus Bs12	11	242	232	6	253	248	144	2e-43	34	257
2534573301	uncharacterized protein, YfiH family	2531839719	Teredinibacter franksiae Bsc2	10	242	233	11	268	258	144	5e-43	34	271
2770887603	hypothetical protein	2767802764	Teredinibacter haidensis Bs08	10	244	235	8	258	251	142	1e-42	34	259
1 The query sequences are the proteins obtained from NCBI.
2 The subjects are the shipworm bacterial proteins.

## Sheet: Table S4 Cat-Peroxidase Blastp
Table S4. Results of blasting (blastp) the five shipworm symbiont genomes against five reference catalase-peroxidase protein sequences using JGI IMG.
Gene Id	Gene Name	Genome Id	Genome Name	Query1 Start Coord	Query End Coord	Query Coverage	Subject2 Start Coord	Subject End Coord	Subject Coverage	Bit Score	E-value	Percent Identities	Subject Length
ABD83143.1_catalase/peroxidase_HPI_[Saccharophagus_degradans_2-40]
2770887430	catalase-peroxidase	2767802764	Teredinibacter haidensis Bs08	10	737	728	12	740	729	1021	0	66	742
2534574671	Catalase (peroxidase I)	2531839719	Teredinibacter franksiae Bsc2	607	737	131	2	132	131	184	6e-56	66	132
2534574672	catalase/peroxidase HPI	2531839719	Teredinibacter franksiae Bsc2	10	592	583	12	594	583	738	0	62	608
644916432	catalase/peroxidase HPI	644736410	Teredinibacter turnerae T7901	32	738	707	53	750	698	864	0	60	750
2545659092	catalase-peroxidase	2545555829	Teredinibacter purpureus Bs12	16	738	723	12	733	722	890	0	59	733
2503998252	catalase-peroxidase	2503982003	Teredinibacter waterburyi Bs02	35	733	699	31	730	700	867	0	58	732
644917076	catalase/peroxidase HPI	644736410	Teredinibacter turnerae T7901	25	737	713	18	727	710	768	0	53	727
QEI20369.1_Catalase-peroxidase_1_[Cellvibrio_japonicus]
644917076	catalase/peroxidase HPI	644736410	Teredinibacter turnerae T7901	6	728	723	5	727	723	1169	0	76	727
2503998252	catalase-peroxidase	2503982003	Teredinibacter waterburyi Bs02	7	724	718	6	730	725	1020	0	69	732
2545659092	catalase-peroxidase	2545555829	Teredinibacter purpureus Bs12	1	728	728	1	732	732	997	0	66	733
2534574672	catalase/peroxidase HPI	2531839719	Teredinibacter franksiae Bsc2	29	585	557	38	594	557	654	0	61	608
2770887430	catalase-peroxidase	2767802764	Teredinibacter haidensis Bs08	25	728	704	33	740	708	870	0	61	742
2534574671	Catalase (peroxidase I)	2531839719	Teredinibacter franksiae Bsc2	599	728	130	1	132	132	160	3e-47	60	132
644916432	catalase/peroxidase HPI	644736410	Teredinibacter turnerae T7901	24	729	706	51	750	700	790	0	58	750
QEI17940.1_Catalase-peroxidase_2_[Cellvibrio_japonicus]
2534574671	Catalase (peroxidase I)	2531839719	Teredinibacter franksiae Bsc2	609	739	131	1	131	131	217	4e-68	76	132
2770887430	catalase-peroxidase	2767802764	Teredinibacter haidensis Bs08	1	739	739	1	739	739	1171	0	75	742
2534574672	catalase/peroxidase HPI	2531839719	Teredinibacter franksiae Bsc2	1	595	595	1	594	594	862	0	72	608
2503998252	catalase-peroxidase	2503982003	Teredinibacter waterburyi Bs02	31	736	706	25	730	706	931	0	64	732
644916432	catalase/peroxidase HPI	644736410	Teredinibacter turnerae T7901	12	739	728	17	748	732	937	0	63	750
2545659092	catalase-peroxidase	2545555829	Teredinibacter purpureus Bs12	18	739	722	12	731	720	890	0	59	733
644917076	catalase/peroxidase HPI	644736410	Teredinibacter turnerae T7901	18	739	722	11	726	716	828	0	57	727
VTP57286.1_catalase-peroxidase_[Alteromonas_macleodii]
644916432	catalase/peroxidase HPI	644736410	Teredinibacter turnerae T7901	6	757	752	8	750	743	1105	0	71	750
2534574671	Catalase (peroxidase I)	2531839719	Teredinibacter franksiae Bsc2	626	756	131	1	132	132	178	1e-53	67	132
2770887430	catalase-peroxidase	2767802764	Teredinibacter haidensis Bs08	8	758	751	3	742	740	1006	0	63	742
2534574671	catalase/peroxidase HPI	2531839719	Teredinibacter franksiae Bsc2	8	611	604	3	594	592	747	0	61	608
2503998252	catalase-peroxidase	2503982003	Teredinibacter waterburyi Bs02	27	752	726	5	730	726	828	0	56	732
2545659092	catalase-peroxidase	2545555829	Teredinibacter purpureus Bs12	40	756	717	18	732	715	812	0	55	733
644917076	catalase/peroxidase HPI	644736410	Teredinibacter turnerae T7901	49	756	708	24	727	704	782	0	54	727
WP_018982669.1_catalase/peroxidase_HPI_[Salinimonas_chungwhensis]
2770887430	catalase-peroxidase	2767802764	Teredinibacter haidensis sp. nov. Bs08	1	739	739	1	740	740	1092	0	70	742
2534574671	Catalase (peroxidase I)	2531839719	Teredinibacter franksiae sp. nov. Bsc2	608	739	132	1	132	132	194	3e-59	69	132
2534574671	catalase/peroxidase HPI	2531839719	Teredinibacter franksiae sp. nov. Bsc2	1	594	594	1	594	594	830	0	68	608
644916432	catalase/peroxidase HPI	644736410	Teredinibacter turnerae T7901	31	740	710	49	750	702	937	0	64	750
2503998252	catalase-peroxidase	2503982003	Teredinibacter waterburyi Bs02	35	735	701	28	730	703	889	0	61	732
2545659092	catalase-peroxidase	2545555829	Teredinibacter purpureus sp. nov. Bs12	35	740	706	28	733	706	869	0	59	733
644917076	catalase/peroxidase HPI	644736410	Teredinibacter turnerae T7901	35	739	705	25	727	703	780	0	55	727
1 The query sequences are the proteins obtained from NCBI.
2 The subjects are the shipworm bacterial proteins.

## Sheet: Table S5 Superox Dismut Blastp
Table S5. Results of blasting (blastp) the five shipworm symbiont genomes against five reference manganese-dependent superoxide dismutase protein sequences using JGI IMG.
Gene Id	Gene Name	Genome Id	Genome Name	Query1 Start Coord	Query End Coord	Query Coverage	Subject2 Start Coord	Subject End Coord	Subject Coverage	Bit Score	E-value	Percent Identities	Subject Length
WP_039053709.1_superoxide_dismutase_lignin_degradation_[Sphingobacterium_sp._T2]
2503998518	Fe-Mn family superoxide dismutase	2503982003	Teredinibacter waterburyi Bs02	28	218	191	8	192	185	143	5e-44	41	194
2545658554	superoxide dismutase, Fe-Mn family	2545555829	Teredinibacter purpureus Bs12	28	217	190	8	191	184	152	2e-47	40	192
2770886725	Fe-Mn family superoxide dismutase	2767802764	Teredinibacter haidensis Bs08	25	212	188	4	186	183	149	2e-46	40	193
2534576050	Superoxide dismutase	2531839719	Teredinibacter franksiae Bsc2	23	215	193	3	189	187	153	6e-48	39	194
644917936	superoxide dismutase	644736410	Teredinibacter turnerae T7901	23	218	196	3	192	190	152	3e-47	38	193
WP_039053587.1_superoxide_dismutase_ligin_degradation_[Sphingobacterium_sp._T2]
2770886725	Fe-Mn family superoxide dismutase	2767802764	Teredinibacter haidensis Bs08	7	202	196	4	193	190	197	2e-65	47	193
2545658554	superoxide dismutase, Fe-Mn family	2545555829	Teredinibacter purpureus Bs12	7	200	194	4	191	188	191	4e-63	47	192
644917936	superoxide dismutase	644736410	Teredinibacter turnerae T7901	6	202	197	3	193	191	197	3e-65	46	193
2534576050	Superoxide dismutase	2531839719	Teredinibacter franksiae Bsc2	6	202	197	3	193	191	192	1e-63	46	194
2503998518	Fe-Mn family superoxide dismutase	2503982003	Teredinibacter waterburyi Bs02	5	203	199	2	194	193	169	2e-54	45	194
RZA00329.1_superoxide_dismutase_[Moraxellaceae_bacterium]
2503998518	Fe-Mn family superoxide dismutase	2503982003	Teredinibacter waterburyi Bs02	14	213	200	3	194	192	157	8e-50	43	194
2534576050	Superoxide dismutase	2531839719	Teredinibacter franksiae Bsc2	14	209	196	3	190	188	159	3e-50	42	194
2545658554	superoxide dismutase, Fe-Mn family	2545555829	Teredinibacter purpureus Bs12	18	210	193	7	191	185	155	7e-49	42	192
644917936	superoxide dismutase	644736410	Teredinibacter turnerae T7901	14	211	198	3	192	190	161	4e-51	41	193
2770886725	Fe-Mn family superoxide dismutase	2767802764	Teredinibacter haidensis Bs08	19	211	193	8	192	185	155	1e-48	41	193
MAO07630.1_superoxide_dismutase_[Alteromonas_sp.]
2770886725	Fe-Mn family superoxide dismutase	2767802764	Teredinibacter haidensis Bs08	1	192	192	1	186	186	199	2e-66	48	193
2545658554	superoxide dismutase, Fe-Mn family	2545555829	Teredinibacter purpureus Bs12	1	196	196	1	190	190	199	5e-66	48	192
2534576050	Superoxide dismutase	2531839719	Teredinibacter franksiae Bsc2	1	195	195	1	189	189	195	1e-64	46	194
644917936	superoxide dismutase	644736410	Teredinibacter turnerae T7901	1	198	198	1	192	192	199	3e-66	45	193
2503998518	Fe-Mn family superoxide dismutase	2503982003	Teredinibacter waterburyi Bs02	1	200	200	1	194	194	170	7e-55	44	194
PZR21549.1_superoxide_dismutase_[Citrobacter_freundii]
644917936	superoxide dismutase	644736410	Teredinibacter turnerae T7901	1	197	197	1	193	193	199	4e-66	48	193
2545658554	superoxide dismutase, Fe-Mn family	2545555829	Teredinibacter purpureus Bs12	1	192	192	1	188	188	192	2e-63	48	192
2770886725	Fe-Mn family superoxide dismutase	2767802764	Teredinibacter haidensis Bs08	1	197	197	1	193	193	195	1e-64	47	193
2503998518	Fe-Mn family superoxide dismutase	2503982003	Teredinibacter waterburyi Bs02	1	197	197	1	193	193	176	2e-57	47	194
2534576050	Superoxide dismutase	2531839719	Teredinibacter franksiae Bsc2	1	197	197	1	193	193	189	2e-62	46	194
1 The query sequences are the proteins obtained from NCBI.
2 The subjects are the shipworm bacterial proteins.

## Sheet: Table S6 Beta-Etherase Blastp
Table S6. Results of blasting (blastp) the five shipworm symbiont genomes against five reference beta-etherase protein sequences using JGI IMG.
Gene Id	Gene Name	Genome Id	Genome Name	Query1 Start Coord	Query End Coord	Query Coverage	Subject2 Start Coord	Subject End Coord	Subject Coverage	Bit Score	E-value	Percent Identities	Subject Length
OGT78215.1_protein_ligF_[Gammaproteobacteria_bacterium_RIFCSPLOWO2_02_FULL_56_15]
2534575394	Glutathione S-transferase	2531839719	Teredinibacter franksiae Bsc2	2	139	138	10	142	133	45.4	8e-07	28	213
2545658834	glutathione S-transferase	2545555829	Teredinibacter purpureus Bs12	4	233	230	49	243	195	60.1	8e-12	26	244
2545657226	glutathione S-transferase	2545555829	Teredinibacter purpureus Bs12	2	233	232	1	197	197	60.5	4e-12	25	198
2545658867	glutathione S-transferase	2545555829	Teredinibacter purpureus Bs12	2	233	232	1	197	197	60.1	5e-12	25	198
2770885600	glutathione S-transferase	2767802764	Teredinibacter haidensis Bs08	2	233	232	1	197	197	49.7	2e-08	24	199
644919468	glutathione S-transferase	644736410	Teredinibacter turnerae T7901	1	227	227	1	196	196	45.8	6e-07	23	211
2770888253	RNA polymerase-associated protein	2767802764	Teredinibacter haidensis Bs08	2	227	226	10	194	185	49.3	4e-08	22	213
2545657923	RNA polymerase-associated protein	2545555829	Teredinibacter purpureus Bs12	2	227	226	10	194	185	43.1	5e-06	21	213
Note that only one of three types of beta-etherase proteins yielded any matches against our five bacterial genomes.
1 The query sequences are the proteins obtained from NCBI.
2 The subjects are the shipworm bacterial proteins.

## Sheet: Table S7 Dioxygenase Blastp
Table S7. Results of blasting (blastp) the five shipworm symbiont genomes against five reference dioxygenase protein sequences using JGI IMG.
Gene Id	Gene Name	Genome Id	Genome Name	Query1 Start Coord	Query End Coord	Query Coverage	Subject2 Start Coord	Subject End Coord	Subject Coverage	Bit Score	E-value	Percent Identities	Subject Length
WP_014046532.1_Extradiol_Dioxygenase_MULTISPECIES:_dioxygenase_[unclassified_Streptomyces]
644918224	4,5-DOPA extradiol dioxygenase-like protein	644736410	Teredinibacter turnerae T7901	7	233	227	9	251	243	137	5e-40	36	274
EJM47535.1_ligAB_ligB_subunit_hypothetical_protein_PMI26_00981_[Pseudomonas_sp._GM33]
644916349	aromatic ring-opening dioxygenase, catalytic LigB subunit family protein	644736410	Teredinibacter turnerae T7901	1	251	251	1	244	244	85.9	8e-20	25	271
EJN21703.1_ligAB_ligB_subunit_hypothetical_protein_PMI35_05161_[Pseudomonas_sp._GM78]
644916349	aromatic ring-opening dioxygenase, catalytic LigB subunit family protein	644736410	Teredinibacter turnerae T7901	1	251	251	1	244	244	84.7	2e-19	24	271
Note that only three NCBI reference sequences blasted to two genes of T. turnerae, one corresponding to a class II extradiol dioxygenase and two corresponding to the catalytic subunit of class III dioxygenases.
1 The query sequences are the proteins obtained from NCBI.
2 The subjects are the shipworm bacterial proteins.

## Sheet: Table S8 Lignin Peroxidase
Table S8. Results of blasting (blastp) the five shipworm symbiont genomes against five reference lignin peroxidase protein sequences using JGI IMG.
Gene Id	Gene Name	Genome Id	Genome Name	Query1 Start Coord	Query End Coord	Query Coverage	Subject2 Start Coord	Subject End Coord	Subject Coverage	Bit Score	E-value	Percent Identities	Subject Length
AQA21607.1_putative_LIGNIN_PEROXIDASE_LIPJ_[Rhodococcus_sp._MTM3W5.2]
2503999667	class 3 adenylate cyclase	2503982003	Teredinibacter waterburyi Bs02	272	397	126	12	145	134	51.2	9e-08	29	746
2534576733	Adenylate cyclase, family 3 (some proteins contain HAMP domain)	2531839719	Teredinibacter franksiae Bsc2	273	424	152	20	172	153	47.8	9e-07	29	321
2545659122	Adenylate cyclase, class 3	2545555829	Teredinibacter purpureus Bs12	263	424	162	13	175	163	50.4	9e-08	28	308
2770885443	class 3 adenylate cyclase	2767802764	Teredinibacter haidensis Bs08	272	424	153	21	174	154	47	1e-06	28	307
2770886563	class 3 adenylate cyclase	2767802764	Teredinibacter haidensis Bs08	256	447	192	213	433	221	47.4	1e-06	22	463
AQA24509.1_putative_LIGNIN_PEROXIDASE_LIPJ_[Rhodococcus_sp._MTM3W5.2]
2503999667	class 3 adenylate cyclase	2503982003	Teredinibacter waterburyi Bs02	120	245	126	12	145	134	49.3	2e-07	30	746
2534576733	Adenylate cyclase, family 3 (some proteins contain HAMP domain)	2531839719	Teredinibacter franksiae Bsc2	121	272	152	20	172	153	44.3	6e-06	25	321
2545659122	Adenylate cyclase, class 3	2545555829	Teredinibacter purpureus Bs12	111	245	135	13	147	135	47.4	5e-07	24	308
GGI48058.1_lignin_peroxidase_LipJ_[Agromyces_flavus]
2504000894	pimeloyl-ACP methyl ester carboxylesterase	2503982003	Teredinibacter waterburyi Bs02	58	126	69	98	166	69	46.6	1e-06	36	296
2503999667	class 3 adenylate cyclase	2503982003	Teredinibacter waterburyi Bs02	281	411	131	8	145	138	57	1e-09	33	746
644915287	tetratricopeptide repeat domain protein	644736410	Teredinibacter turnerae T7901	286	413	128	7	142	136	53.9	1e-08	28	733
644915289	tetratricopeptide repeat domain protein	644736410	Teredinibacter turnerae T7901	286	407	122	7	136	130	50.8	1e-07	28	733
644915486	hydrolase, alpha/beta fold family protein	644736410	Teredinibacter turnerae T7901	49	273	225	39	256	218	59.3	8e-11	27	258
644917293	alpha/beta hydrolase family protein	644736410	Teredinibacter turnerae T7901	6	126	121	3	118	116	51.6	3e-08	26	280
SHD68351.1_lignin_peroxidase_[Mycobacterium_tuberculosis]
2534576733	Adenylate cyclase, family 3 (some proteins contain HAMP domain)	2531839719	Teredinibacter franksiae Bsc2	281	401	121	20	136	117	52	4e-08	33	321
2503999667	class 3 adenylate cyclase	2503982003	Teredinibacter waterburyi Bs02	270	427	158	2	164	163	66.2	1e-12	32	746
644915287	tetratricopeptide repeat domain protein	644736410	Teredinibacter turnerae T7901	280	411	132	7	142	136	55.5	4e-09	30	733
644915289	tetratricopeptide repeat domain protein	644736410	Teredinibacter turnerae T7901	280	414	135	7	145	139	54.3	1e-08	29	733
644915486	hydrolase, alpha/beta fold family protein	644736410	Teredinibacter turnerae T7901	3	243	241	12	234	223	52.4	2e-08	27	258
2770885443	class 3 adenylate cyclase	2767802764	Teredinibacter haidensis Bs08	281	407	127	22	144	123	46.2	2e-06	27	307
Note that four of the five bacterial lignin peroxidases yielded blastp hits against the symbiont genomes.
1 The query sequences are the proteins obtained from NCBI.
2 The subjects are the shipworm bacterial proteins.
GGI48058.1 lignin peroxidase LipJ [Agromyces flavus]	442
AQA24509.1 putative LIGNIN PEROXIDASE LIPJ [Rhodococcus sp.	330
AQA21607.1 putative LIGNIN PEROXIDASE LIPJ [Rhodococcus sp.	480
SHD68351.1 lignin peroxidase [Mycobacterium tuberculosis]	445
OOK77773.1 putative LIGNIN PEROXIDASE LIPJ [Mycobacterium kansasii]	219
